# Supplementary material for: Synthesis of Degradable Polyolefins Bearing Disulfide Units via Metathesis Copolymerization
Source: Polymers (Basel). 2023 Jul 20;15(14):3101. doi: 10.3390/polym15143101 (PMC10384691; doi:10.3390/polym15143101)
Supplement: Supplementary file 1 [file polymers-15-03101-s001.zip]

Archive with 1 entries (1 files):
- polymers-2497166-supplementary.pdf
